# Supplementary material for: Data to understand the nature of non-covalent interactions in the thiophene clusters
Source: Data Brief. 2022 Jan 10;40:107818. doi: 10.1016/j.dib.2022.107818 (PMC8762079; doi:10.1016/j.dib.2022.107818)
Supplement: Supplementary Data S2 — Supplementary Raw Research Data. This is open data under the CC BY license http://creativecommons.org/licenses/by/4.0/ [file mmc2.xlsx]

## Sheet: Sheet1
0.529177
	Thio2_1						au
	BCP1	C1 - C2	0.283818	-0.645185	0.18935	0.257828	0.000341
	BCP2	C2 - C3	0.299094	-0.676894	0.272139	0.285591	0.000292
	BCP3	C1 - C4	0.299558	-0.679164	0.269629	0.286411	0.000288
	BCP4	C3 - S5	0.204644	-0.412912	0.266779	0.178514	0.000993
	BCP5	C4 - S5	0.204724	-0.412885	0.264007	0.178323	0.000988
	BCP6	C1 - H6	0.272496	-1.00698	0.01822	0.294632	9e-06
	BCP7	C2 - H7	0.271521	-0.995412	0.019755	0.29238	3e-06
	BCP8	C1 - C10	0.008574	0.023221	0.538476	-0.000783	0.771224
	BCP9	C4 - C13	0.009176	0.023736	0.105215	-0.000614	0.050864
	BCP10	C4 - H8	0.27286	-1.01683	0.029083	0.296778	0.000395
	BCP11	C3 - H9	0.272156	-1.00851	0.031464	0.295242	0.000371
	BCP12	C10 - C11	0.283818	-0.645186	0.18935	0.257828	0.000341
	BCP13	C11 - C12	0.299094	-0.676893	0.272139	0.285591	0.000292
	BCP14	C10 - C13	0.299557	-0.679163	0.26963	0.28641	0.000288
	BCP15	C12 - S14	0.204644	-0.412913	0.266779	0.178514	0.000993
	BCP16	C13 - S14	0.204724	-0.412886	0.264007	0.178324	0.000988
	BCP17	C10 - H15	0.272496	-1.00698	0.01822	0.294632	9e-06
	BCP18	C11 - H16	0.271521	-0.995412	0.019755	0.29238	3e-06
	BCP19	C13 - H17	0.27286	-1.01683	0.029082	0.296778	0.000395
	BCP20	C12 - H18	0.272156	-1.00851	0.031464	0.295242	0.000371
	Thio2_2
	BCP1	C1 - C2	0.283751	-0.644691	0.189809	0.257722	0.000339
	BCP2	C2 - C3	0.299588	-0.679467	0.269221	0.286473	0.000285
	BCP3	C1 - C4	0.298976	-0.676353	0.271344	0.285357	0.000293
	BCP4	C3 - S5	0.2049	-0.413597	0.264965	0.178655	0.000986
	BCP5	C4 - S5	0.204679	-0.412976	0.266999	0.178571	0.001002
	BCP6	C1 - H6	0.271513	-0.995973	0.019707	0.292411	3e-06
	BCP7	C2 - C13	0.008509	0.022714	0.821306	-0.00064	0.358567
	BCP8	C2 - H7	0.272404	-1.00616	0.018799	0.294447	7e-06
	BCP9	C4 - H8	0.272091	-1.00813	0.031378	0.295114	0.000366
	BCP10	C3 - H9	0.272957	-1.0169	0.028895	0.29689	0.000391
	BCP11	C3 - C10	0.008904	0.023535	0.229775	-0.000686	0.047805
	BCP12	C10 - C11	0.283279	-0.64286	0.189242	0.256955	0.000347
	BCP13	C11 - C12	0.299053	-0.676399	0.272704	0.285486	0.00029
	BCP14	C10 - C13	0.299534	-0.678782	0.270135	0.286328	0.000295
	BCP15	C12 - S14	0.204741	-0.413257	0.26713	0.178737	0.000994
	BCP16	C13 - S14	0.204988	-0.413791	0.264238	0.178657	0.000981
	BCP17	C10 - H15	0.272471	-1.00622	0.01847	0.294512	8e-06
	BCP18	C11 - H16	0.271397	-0.994021	0.020464	0.292147	4e-06
	BCP19	C13 - H17	0.273141	-1.01944	0.028592	0.297372	0.0004
	BCP20	C12 - H18	0.272118	-1.00846	0.03115	0.295157	0.000366
	Thio2_3
	BCP1	C1 - C2	0.283377	-0.64309	0.189758	0.257136	0.000345
	BCP2	C2 - C3	0.299331	-0.678216	0.269823	0.286037	0.000288
	BCP3	C1 - C4	0.299177	-0.676949	0.272658	0.285664	0.000294
	BCP4	C3 - S5	0.204766	-0.412992	0.265018	0.178463	0.000975
	BCP5	C4 - S5	0.204704	-0.41305	0.265492	0.178502	0.000998
	BCP6	C1 - H6	0.271309	-0.993603	0.020279	0.291978	4e-06
	BCP7	C2 - S14	0.008718	0.024748	9.61584	-0.000707	0.049348
	BCP8	C2 - H7	0.272711	-1.00839	0.018145	0.295016	1e-05
	BCP9	C4 - H8	0.272232	-1.01014	0.030882	0.295428	0.000367
	BCP10	C3 - S14	0.008975	0.024397	1.75937	-0.000622	0.073838
	BCP11	C3 - H9	0.2731	-1.01867	0.028705	0.297252	0.000399
	BCP12	C10 - C11	0.283964	-0.643631	0.196899	0.258114	0.000371
	BCP13	C11 - C12	0.298151	-0.673452	0.267909	0.283742	0.000299
	BCP14	C10 - C13	0.298178	-0.673653	0.26809	0.283823	0.000298
	BCP15	C12 - S14	0.206061	-0.419594	0.271557	0.181612	0.001005
	BCP16	C13 - S14	0.206239	-0.420479	0.271944	0.181998	0.000997
	BCP17	C10 - H15	0.271385	-0.994008	0.021163	0.292172	3e-06
	BCP18	C11 - H16	0.2713	-0.993603	0.02098	0.292009	3e-06
	BCP19	C13 - H17	0.272423	-1.01094	0.029648	0.295696	0.000346
	BCP20	C12 - H18	0.272355	-1.01061	0.029881	0.295587	0.000342
	Thio2_4
	BCP1	C1 - C2	0.283965	-0.643632	0.196899	0.258114	0.000371
	BCP2	C2 - C3	0.298151	-0.673452	0.267909	0.283741	0.000299
	BCP3	C1 - C4	0.298178	-0.673653	0.26809	0.283823	0.000298
	BCP4	C3 - S5	0.206061	-0.419594	0.271557	0.181612	0.001005
	BCP5	C4 - S5	0.206239	-0.420479	0.271944	0.181998	0.000997
	BCP6	C1 - H6	0.271385	-0.994008	0.021163	0.292172	3e-06
	BCP7	C2 - H7	0.271301	-0.993604	0.02098	0.292009	3e-06
	BCP8	S5 - C11	0.008718	0.024748	9.61437	-0.000707	0.049344
	BCP9	C4 - H8	0.272423	-1.01094	0.029648	0.295696	0.000346
	BCP10	C3 - H9	0.272355	-1.0106	0.029881	0.295587	0.000342
	BCP11	S5 - C12	0.008975	0.024397	1.75926	-0.000622	0.073836
	BCP12	C10 - C11	0.283377	-0.64309	0.189758	0.257136	0.000345
	BCP13	C11 - C12	0.299331	-0.678216	0.269823	0.286037	0.000288
	BCP14	C10 - C13	0.299177	-0.67695	0.272658	0.285664	0.000294
	BCP15	C12 - S14	0.204766	-0.412992	0.265018	0.178463	0.000975
	BCP16	C13 - S14	0.204704	-0.41305	0.265492	0.178502	0.000998
	BCP17	C10 - H15	0.271309	-0.993604	0.020279	0.291978	4e-06
	BCP18	C11 - H16	0.272711	-1.00839	0.018145	0.295016	1e-05
	BCP19	C13 - H17	0.272232	-1.01014	0.030882	0.295428	0.000367
	BCP20	C12 - H18	0.2731	-1.01867	0.028705	0.297252	0.000399
	Thio2_5
	BCP1	C4 - S5	0.205148	-0.4134	0.261247	0.177974	0.000932
	BCP2	C1 - C2	0.28322	-0.642071	0.19115	0.25671	0.000373
	BCP3	C2 - C3	0.299157	-0.676634	0.272101	0.285472	0.00028
	BCP4	C1 - C4	0.299784	-0.679909	0.269103	0.286362	0.000345
	BCP5	C2 - H7	0.271479	-0.995453	0.020377	0.292244	4e-06
	BCP6	C3 - S5	0.205296	-0.418322	0.263812	0.180247	0.000977
	BCP7	C3 - H9	0.272044	-1.0077	0.029762	0.294892	0.000362
	BCP8	C4 - H8	0.274291	-1.03871	0.027206	0.30097	0.000369
	BCP9	C1 - H6	0.27146	-0.995701	0.019744	0.292298	6e-06
	BCP10	S5 - C13	0.007509	0.020894	0.595072	-0.000699	0.179548
	BCP11	H8 - C12	0.010205	0.031453	3.45608	-0.000805	0.815531
	BCP12	C10 - C11	0.283656	-0.643393	0.193418	0.257589	0.000327
	BCP13	C11 - C12	0.298355	-0.674435	0.26934	0.284272	0.000299
	BCP14	C10 - C13	0.298543	-0.675832	0.268386	0.28463	0.000299
	BCP15	C12 - S14	0.204846	-0.414058	0.270636	0.179322	0.001015
	BCP16	C13 - S14	0.205284	-0.415453	0.270312	0.179766	0.000996
	BCP17	C10 - H15	0.27229	-1.00706	0.019252	0.294329	3e-06
	BCP18	C11 - H16	0.272134	-1.00411	0.019943	0.293837	3e-06
	BCP19	C13 - H17	0.273024	-1.02134	0.028816	0.297383	0.000361
	BCP20	C12 - H18	0.272719	-1.01579	0.030558	0.296497	0.00036
	Thio2_6
	BCP1	C3 - S5	0.205298	-0.41398	0.262428	0.178279	0.000925
	BCP2	C1 - C2	0.283186	-0.641934	0.191267	0.256661	0.000371
	BCP3	C1 - H6	0.27147	-0.995401	0.02053	0.29224	4e-06
	BCP4	C3 - H9	0.274393	-1.03825	0.027233	0.301005	0.000361
	BCP5	C2 - C3	0.299781	-0.679783	0.269529	0.286378	0.000339
	BCP6	C1 - C4	0.299118	-0.676438	0.272528	0.285426	0.000282
	BCP7	C4 - S5	0.205242	-0.417894	0.264241	0.180095	0.000984
	BCP8	C4 - H8	0.272076	-1.0081	0.029894	0.294964	0.000363
	BCP9	C2 - H7	0.271487	-0.996303	0.019734	0.292379	6e-06
	BCP10	S5 - C10	0.007068	0.020497	2.11147	-0.000717	1.20627
	BCP11	C10 - C11	0.283202	-0.642502	0.191368	0.256953	0.00033
	BCP12	C11 - C12	0.299059	-0.677246	0.270622	0.285481	0.000293
	BCP13	C10 - C13	0.299059	-0.677246	0.270622	0.285481	0.000293
	BCP14	H9 - S14	0.010107	0.031393	0.518989	-0.000669	0.003633
	BCP15	C12 - S14	0.20462	-0.41232	0.266759	0.178318	0.001018
	BCP16	C13 - S14	0.20462	-0.41232	0.266759	0.178318	0.001018
	BCP17	C10 - H15	0.272339	-1.00753	0.019048	0.29442	4e-06
	BCP18	C11 - H16	0.272339	-1.00753	0.019048	0.29442	4e-06
	BCP19	C13 - H17	0.272886	-1.01863	0.029845	0.296966	0.000373
	BCP20	C12 - H18	0.272886	-1.01863	0.029845	0.296966	0.000373
	Thio2_7
	BCP1	C1 - C2	0.283101	-0.641415	0.192752	0.256722	0.000345
	BCP2	C2 - C3	0.298758	-0.676017	0.269976	0.284882	0.000295
	BCP3	C1 - C4	0.298758	-0.676017	0.269976	0.284882	0.000295
	BCP4	S5 - H18	0.008908	0.032954	0.899797	-0.001036	0.036762
	BCP5	C3 - S5	0.205149	-0.414643	0.269376	0.179444	0.001009
	BCP6	C4 - S5	0.205149	-0.414643	0.269377	0.179444	0.001009
	BCP7	C1 - H6	0.272136	-1.00378	0.020113	0.293835	4e-06
	BCP8	C2 - H7	0.272136	-1.00378	0.020113	0.293835	4e-06
	BCP9	C1 - H18	0.010125	0.032009	45.7707	-0.000814	1.11135
	BCP10	C4 - H8	0.272967	-1.02003	0.029363	0.297182	0.000357
	BCP11	C3 - H9	0.272967	-1.02003	0.029363	0.297182	0.000357
	BCP12	C12 - S14	0.205123	-0.413203	0.260558	0.178098	0.000939
	BCP13	C10 - C11	0.283243	-0.641974	0.191795	0.256763	0.000374
	BCP14	C10 - H15	0.27143	-0.994934	0.020377	0.292149	4e-06
	BCP15	C12 - H18	0.274527	-1.04123	0.026716	0.301584	0.000374
	BCP16	C11 - C12	0.299605	-0.678919	0.268643	0.286064	0.00035
	BCP17	C10 - C13	0.299081	-0.676302	0.272223	0.285337	0.000284
	BCP18	S5 - S14	0.006927	0.019932	0.2582	-0.000746	0.009515
	BCP19	C13 - S14	0.205115	-0.416848	0.264146	0.179867	0.000991
	BCP20	C13 - H17	0.272092	-1.00822	0.029964	0.295003	0.00036
	BCP21	C11 - H16	0.271409	-0.994877	0.01989	0.292166	6e-06
	Thio2_8
	BCP1	C1 - C2	0.283144	-0.641634	0.19271	0.25679	0.00034
	BCP2	C2 - H18	0.010277	0.03313	12.9851	-0.000846	0.102226
	BCP3	C2 - C3	0.298772	-0.676147	0.270114	0.284941	0.000295
	BCP4	C1 - C4	0.298772	-0.676145	0.270114	0.28494	0.000295
	BCP5	C1 - H18	0.010278	0.033128	12.5802	-0.000846	0.098587
	BCP6	S5 - H18	0.009604	0.034667	1.09854	-0.000994	0.021254
	BCP7	C3 - S5	0.205119	-0.414591	0.269341	0.179357	0.001007
	BCP8	C4 - S5	0.205119	-0.41459	0.269344	0.179357	0.001007
	BCP9	C1 - H6	0.272221	-1.00488	0.020045	0.294039	4e-06
	BCP10	C2 - H7	0.272221	-1.00488	0.020045	0.294039	4e-06
	BCP11	C4 - H8	0.273003	-1.02007	0.029483	0.297218	0.00036
	BCP12	C3 - H9	0.273003	-1.02007	0.029482	0.297218	0.00036
	BCP13	C11 - C12	0.299763	-0.681244	0.266706	0.286663	0.000352
	BCP14	C10 - C11	0.28337	-0.642234	0.191774	0.256993	0.000361
	BCP15	C10 - H15	0.271433	-0.995165	0.020283	0.292203	4e-06
	BCP16	C10 - C13	0.298966	-0.675954	0.272544	0.285218	0.000292
	BCP17	C12 - H18	0.275125	-1.04599	0.026258	0.302902	0.000357
	BCP18	C13 - H17	0.272234	-1.00987	0.030528	0.295341	0.000362
	BCP19	C12 - S14	0.205227	-0.413405	0.25878	0.178368	0.000937
	BCP20	C13 - S14	0.204783	-0.413721	0.266017	0.178963	0.000993
	BCP21	C11 - H16	0.271743	-0.998682	0.019622	0.292879	1e-05
	Thio2_9
	BCP1	C1 - C4	0.299748	-0.681459	0.266886	0.286635	0.000343
	BCP2	C1 - C2	0.283471	-0.642702	0.192229	0.257183	0.000361
	BCP3	C2 - C3	0.298923	-0.675821	0.272325	0.285122	0.000295
	BCP4	C4 - H8	0.274742	-1.04286	0.02677	0.302096	0.00038
	BCP5	C4 - S5	0.205227	-0.413183	0.259364	0.178318	0.000948
	BCP6	C3 - S5	0.204881	-0.414111	0.265991	0.179134	0.000996
	BCP7	C3 - H9	0.272272	-1.01031	0.030504	0.295431	0.00036
	BCP8	C1 - H6	0.271882	-0.997956	0.019718	0.293004	1.1e-05
	BCP9	C2 - H7	0.271394	-0.994773	0.020272	0.292131	4e-06
	BCP10	H8 - C11	0.010816	0.033168	3.35957	-0.000819	0.648011
	BCP11	C10 - C11	0.283542	-0.642959	0.193706	0.257411	0.000334
	BCP12	C11 - C12	0.298313	-0.674147	0.26967	0.284171	0.000301
	BCP13	C10 - C13	0.298787	-0.676597	0.269217	0.284974	0.000295
	BCP14	C12 - S14	0.204951	-0.414553	0.271528	0.179544	0.001016
	BCP15	C13 - S14	0.20548	-0.416772	0.269977	0.18021	0.000996
	BCP16	C10 - H15	0.272029	-1.00262	0.019749	0.293619	3e-06
	BCP17	C11 - H16	0.272186	-1.00443	0.020091	0.293927	3e-06
	BCP18	C13 - H17	0.272819	-1.01776	0.029077	0.296773	0.000352
	BCP19	C12 - H18	0.272752	-1.01652	0.03046	0.296609	0.000358
	Thio2_10
	BCP1	C2 - C3	0.299914	-0.682096	0.267507	0.286916	0.000342
	BCP2	C1 - C2	0.28343	-0.642488	0.192204	0.257135	0.000365
	BCP3	C1 - H6	0.271407	-0.994898	0.020325	0.292156	4e-06
	BCP4	C1 - C4	0.298898	-0.675716	0.272452	0.285075	0.000295
	BCP5	C3 - H9	0.274929	-1.04279	0.026792	0.302273	0.000394
	BCP6	C4 - H8	0.272272	-1.0103	0.030542	0.29543	0.00036
	BCP7	C3 - S5	0.205277	-0.413649	0.260233	0.178512	0.000955
	BCP8	C4 - S5	0.204868	-0.414111	0.266356	0.179124	0.000993
	BCP9	C2 - H7	0.271747	-0.996625	0.019534	0.292718	1e-05
	BCP10	C10 - C11	0.283438	-0.643398	0.191705	0.257284	0.000345
	BCP11	C12 - S14	0.204646	-0.412542	0.267096	0.178424	0.001016
	BCP12	C11 - C12	0.299114	-0.67752	0.270952	0.285536	0.000296
	BCP13	C13 - S14	0.204646	-0.412542	0.267096	0.178424	0.001016
	BCP14	C10 - C13	0.299114	-0.67752	0.270952	0.285536	0.000296
	BCP15	H9 - S14	0.010427	0.03277	0.598205	-0.000679	0.003698
	BCP16	C10 - H15	0.27209	-1.00346	0.019343	0.293743	5e-06
	BCP17	C11 - H16	0.27209	-1.00346	0.019343	0.293743	5e-06
	BCP18	C13 - H17	0.272942	-1.01917	0.029838	0.297078	0.000372
	BCP19	C12 - H18	0.272942	-1.01917	0.029838	0.297078	0.000372
	Thio2_11
	BCP1	C1 - C2	0.283192	-0.641994	0.192321	0.256845	0.000344
	BCP2	S5 - H16	0.008928	0.032512	1.02955	-0.000996	0.022747
	BCP3	C2 - C3	0.298906	-0.676746	0.270387	0.285173	0.000294
	BCP4	C1 - C4	0.298906	-0.676747	0.270387	0.285173	0.000294
	BCP5	C3 - S5	0.205105	-0.414495	0.268836	0.179252	0.00101
	BCP6	C4 - S5	0.205105	-0.414496	0.268835	0.179252	0.00101
	BCP7	C1 - H16	0.00958	0.031041	15.3513	-0.000838	0.13489
	BCP8	C1 - H6	0.272161	-1.00382	0.020019	0.293874	4e-06
	BCP9	C2 - H16	0.00958	0.03104	15.1642	-0.000838	0.133335
	BCP10	C2 - H7	0.272161	-1.00382	0.020019	0.293874	4e-06
	BCP11	C4 - H8	0.27297	-1.01941	0.029604	0.29712	0.000362
	BCP12	C3 - H9	0.27297	-1.01941	0.029604	0.29712	0.000362
	BCP13	C11 - H16	0.274176	-1.02812	0.017064	0.298876	4e-06
	BCP14	C10 - C11	0.283774	-0.644584	0.187687	0.25781	0.000282
	BCP15	C10 - C13	0.298933	-0.676005	0.27129	0.285199	0.000294
	BCP16	S5 - H18	0.00518	0.016567	0.575986	-0.000811	0.196993
	BCP17	C11 - C12	0.299595	-0.681145	0.26323	0.286897	0.000266
	BCP18	C13 - H17	0.272236	-1.00986	0.030729	0.295351	0.000366
	BCP19	C13 - S14	0.204878	-0.413619	0.2669	0.178756	0.000989
	BCP20	C12 - S14	0.204757	-0.411918	0.263684	0.177994	0.000992
	BCP21	C10 - H15	0.271428	-0.994851	0.019666	0.29212	2e-06
	BCP22	C12 - H18	0.272755	-1.01521	0.030066	0.296489	0.000413
	Thio2_12
	BCP1	C1 - C2	0.283854	-0.646235	0.186262	0.258126	0.000263
	BCP2	C3 - S5	0.204866	-0.413445	0.266767	0.178619	0.000986
	BCP3	C2 - C3	0.29911	-0.677074	0.269947	0.2856	0.000285
	BCP4	C3 - H9	0.272259	-1.01009	0.030541	0.295414	0.000371
	BCP5	C1 - H6	0.274166	-1.02797	0.017128	0.298851	4e-06
	BCP6	C1 - C4	0.299415	-0.679001	0.264999	0.28648	0.000262
	BCP7	C4 - S5	0.204773	-0.412494	0.265182	0.178193	0.000988
	BCP8	C2 - H7	0.271911	-0.999872	0.019338	0.293132	3e-06
	BCP9	C4 - H8	0.272233	-1.00935	0.030385	0.295264	0.000394
	BCP10	H6 - S14	0.008921	0.032516	2.90221	-0.000995	0.035534
	BCP11	H6 - C11	0.009822	0.031301	3.63543	-0.000823	0.068702
	BCP12	C10 - C11	0.283283	-0.642192	0.192862	0.256996	0.000344
	BCP13	C11 - C12	0.298703	-0.675924	0.270013	0.284831	0.000296
	BCP14	C10 - C13	0.298935	-0.676987	0.269863	0.285204	0.000292
	BCP15	H7 - S14	0.004975	0.015714	0.601386	-0.000758	0.167317
	BCP16	C12 - S14	0.205131	-0.414717	0.269969	0.179437	0.001011
	BCP17	C13 - S14	0.205209	-0.415066	0.269002	0.179481	0.001007
	BCP18	C10 - H15	0.272144	-1.00383	0.019926	0.293848	4e-06
	BCP19	C11 - H16	0.272129	-1.00315	0.020222	0.293768	4e-06
	BCP20	C13 - H17	0.27298	-1.01963	0.029349	0.297151	0.000361
	BCP21	C12 - H18	0.272943	-1.01893	0.029761	0.297042	0.000359
	Thio3_1
	BCP1	C1 - C2	0.295539	-0.772597	0.185399	0.274332	0.000746
	BCP2	C2 - C3	0.308205	-0.770451	0.349517	0.298477	0.000374
	BCP3	C1 - C4	0.309868	-0.778772	0.348102	0.301343	0.000388
	BCP4	C3 - S5	0.214427	-0.526127	0.343475	0.209798	0.002039
	BCP5	C4 - S5	0.216403	-0.527041	0.305346	0.201212	0.001144
	BCP6	C1 - H6	0.280864	-1.07221	0.023487	0.303749	4.1e-05
	BCP7	C2 - H7	0.280662	-1.07149	0.021823	0.303388	2.1e-05
	BCP8	C4 - H8	0.285614	-1.14755	0.021057	0.31732	0.000424
	BCP9	C3 - H9	0.281597	-1.08788	0.030076	0.306729	0.00043
	BCP10	C10 - C11	0.295501	-0.772487	0.18527	0.274248	0.000751
	BCP11	C3 - H18	0.010288	0.032746	1.78936	-0.000866	0.148952
	BCP12	C1 - S14	0.006668	0.019323	1.95881	-0.000721	0.122869
	BCP13	C11 - C12	0.309602	-0.777614	0.348072	0.300869	0.000395
	BCP14	C10 - C13	0.308118	-0.769985	0.349164	0.29827	0.000375
	BCP15	C12 - S14	0.21686	-0.531409	0.311854	0.203416	0.001159
	BCP16	S14 - S14	0.214809	-0.474933	0.435319	0.23786	0.000823
	BCP17	C10 - H15	0.280742	-1.07204	0.021913	0.303517	2.1e-05
	BCP18	C11 - H16	0.280561	-1.0698	0.024857	0.303251	3.6e-05
	BCP19	C13 - H17	0.281453	-1.08621	0.029778	0.3064	0.000425
	BCP20	C12 - H18	0.285952	-1.15009	0.020625	0.317915	0.000399
	BCP21	H8 - C20	0.010557	0.033079	1.82499	-0.000927	0.225734
	BCP22	C19 - C20	0.295354	-0.771337	0.186756	0.274021	0.000764
	BCP23	C20 - C21	0.307953	-0.769404	0.348055	0.297962	0.000373
	BCP24	C13 - H26	0.010465	0.032534	1.76525	-0.000875	0.483085
	BCP25	C19 - C22	0.309597	-0.777937	0.345428	0.300727	0.000396
	BCP26	C21 - S23	0.215082	-0.450814	0.453211	0.241628	0.001328
	BCP27	C22 - S23	0.216945	-0.533152	0.319526	0.205125	0.001157
	BCP28	C19 - H24	0.280163	-1.06444	0.025297	0.302375	3.2e-05
	BCP29	C20 - H25	0.28053	-1.06915	0.022992	0.303072	2.2e-05
	BCP30	C22 - H26	0.285712	-1.14756	0.020781	0.317389	0.000393
	BCP31	C21 - H27	0.281529	-1.08764	0.028623	0.306588	0.000413
	Thio3_2
	BCP1	C1 - C2	0.295349	-0.771662	0.18571	0.274002	0.000771
	BCP2	C2 - C3	0.308209	-0.770479	0.348994	0.298452	0.000375
	BCP3	C1 - C4	0.309949	-0.779469	0.346073	0.301352	0.000399
	BCP4	C3 - S5	0.21466	-0.461815	0.44469	0.239138	0.001325
	BCP5	C4 - S5	0.216401	-0.529263	0.312998	0.203004	0.001158
	BCP6	C1 - H6	0.280227	-1.06459	0.024984	0.302469	3.4e-05
	BCP7	C2 - H7	0.280558	-1.06925	0.022732	0.303119	2.3e-05
	BCP8	C4 - H8	0.28599	-1.15185	0.020515	0.318257	0.000418
	BCP9	C3 - H9	0.281671	-1.08916	0.028708	0.306895	0.000416
	BCP10	C10 - C11	0.295348	-0.771662	0.18571	0.274002	0.000771
	BCP11	C2 - H18	0.01061	0.03326	2.02818	-0.000933	0.63157
	BCP12	C11 - C12	0.309949	-0.779469	0.346073	0.301352	0.000399
	BCP13	C10 - C13	0.308209	-0.770479	0.348993	0.298452	0.000375
	BCP14	S5 - S14	0.00649	0.019231	3.41604	-0.000754	0.070304
	BCP15	C12 - S14	0.216401	-0.529262	0.312997	0.203003	0.001158
	BCP16	C13 - S14	0.21466	-0.461801	0.444698	0.23914	0.001325
	BCP17	C10 - H15	0.280558	-1.06925	0.022732	0.303119	2.3e-05
	BCP18	C11 - H16	0.280227	-1.06459	0.024984	0.302469	3.4e-05
	BCP19	C13 - H17	0.281671	-1.08916	0.028708	0.306895	0.000416
	BCP20	C12 - H18	0.28599	-1.15185	0.020515	0.318256	0.000418
	BCP21	H8 - C20	0.010611	0.033262	2.02803	-0.000933	0.631674
	BCP22	C19 - C20	0.295348	-0.771661	0.185711	0.274001	0.000771
	BCP23	C20 - C21	0.30821	-0.770481	0.348994	0.298453	0.000375
	BCP24	C10 - H26	0.01061	0.03326	2.02825	-0.000933	0.631559
	BCP25	C19 - C22	0.309949	-0.779466	0.346073	0.301351	0.000399
	BCP26	S5 - S23	0.006491	0.019232	3.41735	-0.000754	0.070316
	BCP27	S14 - S23	0.00649	0.019231	3.41789	-0.000754	0.070319
	BCP28	C21 - S23	0.21466	-0.461807	0.444695	0.239139	0.001325
	BCP29	C22 - S23	0.216401	-0.529263	0.312999	0.203004	0.001158
	BCP30	C19 - H24	0.280227	-1.06459	0.024984	0.30247	3.4e-05
	BCP31	C20 - H25	0.280558	-1.06925	0.022732	0.303118	2.3e-05
	BCP32	C22 - H26	0.285989	-1.15185	0.020515	0.318255	0.000418
	BCP33	C21 - H27	0.281671	-1.08916	0.028709	0.306894	0.000416
	Thio3_3
	BCP1	C1 - C2	0.295428	-0.772561	0.184495	0.274096	0.000778
	BCP2	C2 - C3	0.309901	-0.778831	0.347938	0.301262	0.000401
	BCP3	C1 - C4	0.308281	-0.770478	0.349536	0.298486	0.000366
	BCP4	C3 - S5	0.216866	-0.532543	0.313659	0.204094	0.001165
	BCP5	C4 - S5	0.215056	-0.459535	0.443947	0.24071	0.001331
	BCP6	C1 - H6	0.280628	-1.07015	0.022299	0.303239	2.3e-05
	BCP7	C2 - H7	0.279929	-1.06117	0.025639	0.30184	3.3e-05
	BCP8	C4 - H8	0.281357	-1.08491	0.029492	0.306158	0.000422
	BCP9	C3 - H9	0.285855	-1.14836	0.020414	0.317576	0.000406
	BCP10	C4 - H16	0.010261	0.031781	1.73899	-0.000882	0.586153
	BCP11	C10 - C11	0.29666	-0.780163	0.1759	0.276221	0.00059
	BCP12	C11 - C12	0.310357	-0.7829	0.346168	0.303216	0.000262
	BCP13	C10 - C13	0.308307	-0.771892	0.348468	0.29899	0.000389
	BCP14	C12 - S14	0.214975	-0.519935	0.305629	0.198743	0.001276
	BCP15	C13 - S14	0.214368	-0.523277	0.32739	0.20456	0.001332
	BCP16	C10 - H15	0.280634	-1.07087	0.021181	0.303231	1.3e-05
	BCP17	C11 - H16	0.284601	-1.1214	0.018865	0.312495	4.5e-05
	BCP18	C13 - H17	0.281687	-1.0896	0.029856	0.306962	0.000437
	BCP19	C12 - H18	0.282726	-1.10084	0.026763	0.308982	0.000523
	BCP20	H9 - C21	0.008413	0.031969	2.60038	-0.001348	1.38102
	BCP21	H9 - C22	0.009965	0.031921	1.98719	-0.00087	0.299307
	BCP22	S5 - C20	0.007016	0.020106	3.54947	-0.000708	0.437607
	BCP23	C19 - C20	0.295487	-0.772528	0.184958	0.274213	0.000753
	BCP24	C13 - H27	0.010455	0.032049	1.50578	-0.000868	0.416779
	BCP25	C12 - S23	0.006604	0.019171	1.00059	-0.000642	0.091153
	BCP26	C20 - C21	0.309654	-0.77754	0.349098	0.300933	0.000395
	BCP27	H9 - S23	0.009365	0.034244	7.36945	-0.001097	0.046909
	BCP28	C19 - C22	0.30837	-0.771243	0.348526	0.298694	0.000373
	BCP29	C21 - S23	0.216548	-0.530086	0.312564	0.203012	0.001183
	BCP30	C22 - S23	0.214699	-0.465264	0.439725	0.239119	0.001394
	BCP31	C19 - H24	0.280763	-1.0722	0.02177	0.303558	2.2e-05
	BCP32	C20 - H25	0.280657	-1.06967	0.024522	0.303337	3.6e-05
	BCP33	C22 - H26	0.28152	-1.08678	0.029378	0.306526	0.000424
	BCP34	C21 - H27	0.285451	-1.1458	0.020691	0.316892	0.000425
	Thio3_4
	BCP1	C1 - C2	0.297453	-0.785318	0.173943	0.277531	0.00054
	BCP2	C2 - C3	0.308869	-0.77431	0.35086	0.300167	0.000354
	BCP3	C1 - C4	0.30962	-0.778916	0.344299	0.301807	0.000269
	BCP4	C3 - S5	0.214438	-0.521518	0.31553	0.201612	0.001301
	BCP5	C4 - S5	0.214309	-0.517652	0.306395	0.198213	0.001301
	BCP6	C1 - H6	0.284694	-1.12303	0.017732	0.312678	1.6e-05
	BCP7	C2 - H7	0.281882	-1.08371	0.019264	0.305622	1.4e-05
	BCP8	C4 - H8	0.281594	-1.08819	0.030045	0.306689	0.000497
	BCP9	C3 - H9	0.281741	-1.09109	0.029081	0.307162	0.000458
	BCP10	C2 - S14	0.00755	0.021228	0.142512	-0.000758	0.283347
	BCP11	C13 - H26	0.008617	0.032513	1.88862	-0.001376	0.767336
	BCP12	C10 - C11	0.295513	-0.772712	0.184724	0.274258	0.000754
	BCP13	C11 - C12	0.308392	-0.77148	0.347805	0.298718	0.000374
	BCP14	S5 - H17	0.009669	0.033167	0.845344	-0.00096	0.011342
	BCP15	C10 - C13	0.309783	-0.77835	0.349446	0.301182	0.000393
	BCP16	C12 - S14	0.214752	-0.463299	0.440796	0.239538	0.001365
	BCP17	C13 - S14	0.216639	-0.530328	0.313112	0.202886	0.001186
	BCP18	C10 - H15	0.280668	-1.07024	0.024514	0.303403	3.5e-05
	BCP19	C11 - H16	0.280797	-1.07263	0.021604	0.30363	2.1e-05
	BCP20	C13 - H17	0.285857	-1.1479	0.020765	0.317518	0.000425
	BCP21	C12 - H18	0.281498	-1.08649	0.02933	0.306474	0.000424
	BCP22	H6 - C21	0.010188	0.031546	1.77757	-0.000883	0.696987
	BCP23	C19 - C20	0.295496	-0.772674	0.185097	0.274205	0.000772
	BCP24	C20 - C21	0.308265	-0.770644	0.348991	0.298489	0.000365
	BCP25	C12 - H26	0.009739	0.031579	2.20789	-0.000869	0.264594
	BCP26	S14 - H26	0.009505	0.034784	1.65278	-0.001134	0.028269
	BCP27	C19 - C22	0.30983	-0.778563	0.34789	0.301153	0.000402
	BCP28	C21 - S23	0.215021	-0.458232	0.446415	0.240715	0.001331
	BCP29	C22 - S23	0.216786	-0.532404	0.315165	0.204273	0.001161
	BCP30	C19 - H24	0.280022	-1.06217	0.025391	0.302026	3.3e-05
	BCP31	C20 - H25	0.280606	-1.06988	0.022577	0.3032	2.3e-05
	BCP32	C22 - H26	0.285773	-1.14728	0.020745	0.317373	0.000407
	BCP33	C21 - H27	0.281432	-1.086	0.029127	0.30633	0.00042
	Thio3_5
	BCP1	C1 - C2	0.296856	-0.780856	0.176566	0.276574	0.000574
	BCP2	C2 - C3	0.309814	-0.780249	0.344895	0.302198	0.00027
	BCP3	C1 - C4	0.308247	-0.771974	0.347615	0.298884	0.000392
	BCP4	C3 - S5	0.214939	-0.518721	0.305143	0.19807	0.001269
	BCP5	C4 - S5	0.214465	-0.524419	0.330604	0.20588	0.001349
	BCP6	C1 - H6	0.28061	-1.06991	0.021188	0.303147	1.3e-05
	BCP7	C2 - H7	0.284777	-1.12385	0.018548	0.31296	3.3e-05
	BCP8	C4 - H8	0.281694	-1.08941	0.029835	0.306958	0.000433
	BCP9	C3 - S14	0.006909	0.020043	0.988836	-0.000704	0.074306
	BCP10	C3 - H9	0.282997	-1.10599	0.027045	0.309855	0.000519
	BCP11	C10 - C11	0.295265	-0.771504	0.184965	0.273858	0.000773
	BCP12	C11 - C12	0.308296	-0.770867	0.348953	0.298625	0.000373
	BCP13	C4 - H17	0.010559	0.032644	1.67364	-0.000877	0.442639
	BCP14	C10 - C13	0.309884	-0.778822	0.347046	0.301205	0.0004
	BCP15	C12 - S14	0.214796	-0.458829	0.448724	0.240066	0.001339
	BCP16	C13 - S14	0.216715	-0.531787	0.317038	0.204205	0.001175
	BCP17	C10 - H15	0.28018	-1.06423	0.025166	0.302392	3.2e-05
	BCP18	C11 - H16	0.280615	-1.06993	0.022821	0.303247	2.3e-05
	BCP19	C13 - H17	0.285848	-1.14915	0.020508	0.317737	0.000422
	BCP20	S14 - H27	0.008508	0.034749	3.12583	-0.001376	0.090919
	BCP21	C12 - H18	0.281674	-1.08921	0.028355	0.30689	0.000417
	BCP22	H7 - C19	0.010157	0.031811	1.9105	-0.000917	0.897811
	BCP23	C19 - C20	0.295396	-0.772248	0.184625	0.274061	0.000771
	BCP24	C11 - H27	0.01037	0.033065	2.25921	-0.000939	0.361496
	BCP25	C20 - C21	0.310111	-0.780227	0.346626	0.301712	0.000398
	BCP26	C19 - C22	0.308404	-0.771243	0.350119	0.298838	0.00037
	BCP27	C21 - S23	0.216509	-0.529196	0.308907	0.202433	0.001157
	BCP28	S23 - NNA28	0.214704	-0.490115	0.423483	0.234507	0.022312
	BCP29	C22 - NNA28	0.214702	-0.527665	0.357799	0.215343	0.022473
	BCP30	C19 - H24	0.280517	-1.06863	0.022682	0.303032	2.4e-05
	BCP31	C20 - H25	0.280209	-1.0643	0.024954	0.302433	3.6e-05
	BCP32	C22 - H26	0.281635	-1.08827	0.029146	0.306767	0.000425
	BCP33	C21 - H27	0.28609	-1.15207	0.020482	0.318362	0.000423
	Thio3_6
	BCP1	C1 - C2	0.29681	-0.782402	0.172551	0.276475	0.000543
	BCP2	C2 - C3	0.308944	-0.774869	0.35047	0.300388	0.00034
	BCP3	C1 - C4	0.309941	-0.780445	0.344436	0.30245	0.00026
	BCP4	C3 - S5	0.214396	-0.521518	0.315299	0.201697	0.001314
	BCP5	C4 - S5	0.214296	-0.517447	0.303964	0.19786	0.001307
	BCP6	C1 - H6	0.2849	-1.12587	0.01731	0.31322	2.4e-05
	BCP7	C2 - H7	0.282143	-1.0884	0.019803	0.30639	1.5e-05
	BCP8	C4 - H8	0.281592	-1.08747	0.029991	0.306622	0.000505
	BCP9	C2 - S23	0.0072	0.021352	0.339657	-0.000833	0.056213
	BCP10	C3 - H9	0.281818	-1.09216	0.028699	0.30734	0.000462
	BCP11	H6 - C12	0.009983	0.031531	2.01045	-0.000913	0.994566
	BCP12	C10 - C11	0.295478	-0.772646	0.184428	0.274188	0.000768
	BCP13	C11 - C12	0.308378	-0.771299	0.349331	0.298777	0.000369
	BCP14	H7 - S14	0.004931	0.016895	3.34865	-0.00089	0.551492
	BCP15	C10 - C13	0.310061	-0.779993	0.346596	0.301619	0.000397
	BCP16	S14 - S14	0.214798	-0.482792	0.429562	0.236244	0.030266
	BCP17	S14 - S14	0.214805	-0.526955	0.36653	0.218286	5.53421
	BCP18	C13 - S14	0.21643	-0.528611	0.309234	0.202188	0.001158
	BCP19	C10 - H15	0.280273	-1.06519	0.024697	0.302563	3.5e-05
	BCP20	C11 - H16	0.280567	-1.06933	0.022462	0.303134	2.3e-05
	BCP21	C13 - H17	0.286	-1.15112	0.02067	0.318155	0.000424
	BCP22	C12 - H18	0.281621	-1.08808	0.029217	0.306741	0.000423
	BCP23	H17 - C19	0.010212	0.032684	2.35864	-0.000931	0.316423
	BCP24	C19 - C20	0.295315	-0.771746	0.184954	0.273944	0.000772
	BCP25	S5 - H27	0.010017	0.033857	0.520946	-0.00094	0.007408
	BCP26	C20 - C21	0.30998	-0.779595	0.347008	0.30141	0.000398
	BCP27	H17 - S23	0.008466	0.034587	1.52318	-0.001403	0.117465
	BCP28	C19 - C22	0.308309	-0.771023	0.348291	0.298601	0.000372
	BCP29	C21 - S23	0.216637	-0.530846	0.315889	0.203488	0.001179
	BCP30	C22 - S23	0.214907	-0.454296	0.447857	0.240923	0.001315
	BCP31	C19 - H24	0.280667	-1.07058	0.022547	0.303348	2.3e-05
	BCP32	C20 - H25	0.280263	-1.0655	0.025065	0.302592	3.3e-05
	BCP33	C22 - H26	0.281648	-1.08877	0.028395	0.306825	0.000416
	BCP34	C21 - H27	0.286134	-1.15041	0.020766	0.318145	0.000414
	Thio3_7
	BCP1	C1 - C2	0.297336	-0.784563	0.175237	0.277439	0.000572
	BCP2	C2 - C3	0.308519	-0.773123	0.34875	0.299476	0.000378
	BCP3	C4 - S14	0.0073	0.020995	0.944742	-0.000743	0.143895
	BCP4	C1 - C4	0.309654	-0.778707	0.346824	0.301836	0.000263
	BCP5	C3 - S5	0.214367	-0.524073	0.330324	0.205584	0.001327
	BCP6	C4 - S5	0.214704	-0.519005	0.306798	0.198583	0.00128
	BCP7	C1 - H6	0.284876	-1.12408	0.018045	0.313006	1.9e-05
	BCP8	C2 - H7	0.281228	-1.07486	0.020842	0.30418	1e-05
	BCP9	C4 - H8	0.282197	-1.09631	0.028218	0.308087	0.000506
	BCP10	C3 - H9	0.281675	-1.08925	0.029403	0.306922	0.000438
	BCP11	C10 - C11	0.295387	-0.772124	0.185383	0.27406	0.00078
	BCP12	C3 - H18	0.010393	0.032447	1.78356	-0.000876	0.441675
	BCP13	C11 - C12	0.309879	-0.778558	0.348357	0.301223	0.000402
	BCP14	C10 - C13	0.308203	-0.770279	0.348596	0.298363	0.000377
	BCP15	C12 - S14	0.216867	-0.533824	0.319873	0.205429	0.001173
	BCP16	C13 - S14	0.214912	-0.449522	0.452339	0.241486	0.001338
	BCP17	C10 - H15	0.280618	-1.07017	0.022463	0.303237	2.2e-05
	BCP18	C11 - H16	0.279926	-1.06082	0.025832	0.301827	3.1e-05
	BCP19	C13 - H17	0.281472	-1.08685	0.028853	0.306455	0.000416
	BCP20	C12 - H18	0.285944	-1.14868	0.020026	0.317713	0.00042
	BCP21	H6 - C22	0.009831	0.031626	1.69209	-0.000885	0.186613
	BCP22	C19 - C20	0.295833	-0.774217	0.185275	0.274827	0.000778
	BCP23	C10 - H27	0.010457	0.032751	2.07924	-0.000912	1.12762
	BCP24	C20 - C21	0.310423	-0.782478	0.347805	0.302517	0.000387
	BCP25	C19 - C22	0.308501	-0.771425	0.351759	0.298962	0.000378
	BCP26	C21 - S23	0.216111	-0.525288	0.300644	0.200279	0.001143
	BCP27	C22 - S23	0.214405	-0.525036	0.329855	0.206472	0.001367
	BCP28	C19 - H24	0.280257	-1.06564	0.02202	0.302438	2.6e-05
	BCP29	C20 - H25	0.280667	-1.06854	0.023992	0.303192	5.2e-05
	BCP30	C22 - H26	0.281622	-1.08838	0.030343	0.306809	0.000435
	BCP31	C21 - H27	0.285773	-1.14824	0.020973	0.317538	0.00045
	Thio3_8
	BCP1	C4 - S14	0.008022	0.024109	6.89708	-0.000801	0.090209
	BCP2	C1 - C2	0.295854	-0.774977	0.181015	0.274643	0.000772
	BCP3	C2 - C3	0.309283	-0.774785	0.350944	0.30034	0.000351
	BCP4	C1 - C4	0.310285	-0.780518	0.347088	0.301985	0.000399
	BCP5	C3 - S5	0.214692	-0.525944	0.322811	0.205273	0.001313
	BCP6	C4 - S5	0.216322	-0.526044	0.300583	0.20022	0.001162
	BCP7	C1 - H6	0.280002	-1.06204	0.024001	0.301925	3.5e-05
	BCP8	C2 - H7	0.280397	-1.06726	0.021647	0.30276	2.5e-05
	BCP9	C4 - H8	0.285691	-1.14542	0.02184	0.317162	0.000438
	BCP10	C3 - H9	0.281436	-1.08564	0.029391	0.306327	0.000448
	BCP11	S5 - S14	0.008881	0.028165	0.442378	-0.001033	0.049225
	BCP12	C10 - C11	0.295987	-0.773374	0.188998	0.275049	0.000763
	BCP13	C11 - C12	0.30765	-0.768872	0.344544	0.297378	0.000371
	BCP14	C10 - C13	0.308279	-0.77164	0.347157	0.298511	0.000371
	BCP15	C3 - S14	0.007603	0.024139	6.95178	-0.000872	0.098743
	BCP16	C12 - S14	0.215245	-0.399176	0.475266	0.245872	0.001162
	BCP17	C13 - S14	0.216005	-0.443551	0.467795	0.244167	0.001238
	BCP18	C10 - H15	0.280512	-1.06932	0.024276	0.303162	2.3e-05
	BCP19	C11 - H16	0.280527	-1.06854	0.024007	0.303047	2e-05
	BCP20	C13 - H17	0.28349	-1.11217	0.024207	0.31099	0.000402
	BCP21	C13 - S23	0.007519	0.021958	0.294734	-0.0008	0.062616
	BCP22	C12 - H18	0.281535	-1.08668	0.027005	0.306422	0.000387
	BCP23	H8 - C20	0.010578	0.03314	2.00348	-0.000935	0.708036
	BCP24	C19 - C20	0.295431	-0.772376	0.184658	0.27412	0.000772
	BCP25	C20 - C21	0.308209	-0.770431	0.348653	0.298415	0.000371
	BCP26	C11 - H26	0.010796	0.033421	1.90435	-0.000911	0.467165
	BCP27	C19 - C22	0.310018	-0.779819	0.34589	0.301409	0.000404
	BCP28	C21 - S23	0.21489	-0.453275	0.447486	0.24103	0.001314
	BCP29	C22 - S23	0.216557	-0.529601	0.311	0.202415	0.001173
	BCP30	C19 - H24	0.280235	-1.06489	0.024837	0.302507	3.2e-05
	BCP31	C20 - H25	0.280574	-1.06972	0.022575	0.303148	2.3e-05
	BCP32	C22 - H26	0.285857	-1.15046	0.021057	0.317962	0.000409
	BCP33	C21 - H27	0.281587	-1.08808	0.028558	0.306689	0.000416
	Thio3_9
	BCP1	C4 - H8	0.286037	-1.15197	0.021985	0.318429	0.000447
	BCP2	C1 - C2	0.296053	-0.776981	0.178153	0.274943	0.000705
	BCP3	C2 - C3	0.30963	-0.776569	0.348963	0.300873	0.000348
	BCP4	C4 - S5	0.215455	-0.519115	0.287685	0.196308	0.00115
	BCP5	C1 - C4	0.310564	-0.783728	0.344505	0.302836	0.000396
	BCP6	C2 - H7	0.280402	-1.06858	0.02085	0.302801	2.4e-05
	BCP7	C3 - S5	0.216005	-0.532271	0.304495	0.203887	0.001277
	BCP8	C1 - H6	0.281492	-1.07709	0.023055	0.304841	5.2e-05
	BCP9	H8 - C13	0.004723	0.015378	0.249919	-0.000707	0.878003
	BCP10	C3 - H9	0.281386	-1.08696	0.028921	0.306323	0.000444
	BCP11	S5 - H15	0.006091	0.021029	0.059835	-0.000944	0.100829
	BCP12	C10 - C11	0.296167	-0.776691	0.180254	0.275226	0.000654
	BCP13	C11 - C12	0.308648	-0.772923	0.348963	0.299402	0.000372
	BCP14	S5 - H17	0.006525	0.022531	0.073158	-0.001013	0.112301
	BCP15	C10 - C13	0.309325	-0.776836	0.348325	0.301024	0.000343
	BCP16	C12 - S14	0.214748	-0.526453	0.335294	0.207586	0.001352
	BCP17	C13 - S14	0.21561	-0.527328	0.316469	0.203697	0.001195
	BCP18	C10 - H15	0.282043	-1.08788	0.02164	0.306407	2.6e-05
	BCP19	C11 - H16	0.28084	-1.07403	0.021753	0.303814	2e-05
	BCP20	C13 - H17	0.283605	-1.11532	0.024333	0.311493	0.000422
	BCP21	C12 - H18	0.28186	-1.09297	0.028945	0.307462	0.000434
	BCP22	H8 - C22	0.011493	0.034404	1.32056	-0.000836	0.332567
	BCP23	H6 - C20	0.005278	0.01681	0.604951	-0.000753	0.449999
	BCP24	C19 - C20	0.295658	-0.773738	0.183736	0.274403	0.000779
	BCP25	C20 - C21	0.309036	-0.773984	0.351999	0.299964	0.000354
	BCP26	C12 - H26	0.010811	0.032794	1.35087	-0.000859	0.337573
	BCP27	C19 - C22	0.309336	-0.775292	0.350628	0.300295	0.000405
	BCP28	C21 - S23	0.215309	-0.460112	0.441744	0.241169	0.001291
	BCP29	C22 - S23	0.215807	-0.527774	0.320544	0.203434	0.001208
	BCP30	C19 - H24	0.280521	-1.06814	0.023523	0.303027	3e-05
	BCP31	C20 - H25	0.280249	-1.06478	0.02324	0.302376	2.4e-05
	BCP32	C22 - H26	0.285071	-1.13691	0.023948	0.3156	0.000427
	BCP33	C21 - H27	0.28182	-1.09134	0.026249	0.307165	0.000418
	Thio3_10
	BCP1	C1 - C2	0.296352	-0.778605	0.176233	0.275535	0.000641
	BCP2	C2 - C3	0.309229	-0.77551	0.346821	0.300203	0.000355
	BCP3	C1 - C4	0.310461	-0.783274	0.343446	0.302824	0.000348
	BCP4	C4 - H8	0.286556	-1.1385	0.024914	0.317081	0.000446
	BCP5	C3 - H9	0.281048	-1.08178	0.028578	0.305401	0.000437
	BCP6	C3 - S5	0.21539	-0.532965	0.322776	0.20895	0.001346
	BCP7	C4 - S5	0.215816	-0.52194	0.292211	0.197254	0.001188
	BCP8	C1 - H6	0.283107	-1.09949	0.019725	0.308491	3.9e-05
	BCP9	C2 - H7	0.28004	-1.0635	0.021429	0.301924	1.9e-05
	BCP10	H6 - C13	0.008242	0.029156	2.47446	-0.001112	0.821904
	BCP11	H8 - S14	0.006952	0.024708	0.819069	-0.001163	0.214036
	BCP12	H6 - C11	0.007653	0.026611	11.3048	-0.000881	0.097254
	BCP13	C10 - C11	0.296132	-0.776223	0.181937	0.275177	0.000741
	BCP14	H6 - S14	0.00764	0.030562	1.14086	-0.001234	0.095396
	BCP15	C11 - C12	0.308923	-0.775096	0.346088	0.299833	0.000353
	BCP16	C10 - C13	0.309729	-0.77812	0.349868	0.301245	0.000354
	BCP17	S14 - NNA28	0.215838	-0.487702	0.428831	0.238833	0.02634
	BCP18	C12 - NNA28	0.215827	-0.535372	0.342569	0.213242	0.000139
	BCP19	C13 - S14	0.215283	-0.525443	0.320772	0.202935	0.001319
	BCP20	C10 - H15	0.281028	-1.07558	0.022529	0.304282	2.7e-05
	BCP21	C11 - H16	0.280766	-1.07224	0.022584	0.303621	2.1e-05
	BCP22	H17 - S23	0.006262	0.01941	4.76173	-0.000714	0.964972
	BCP23	C13 - H17	0.283805	-1.11213	0.025939	0.31139	0.000482
	BCP24	C12 - H18	0.281951	-1.09297	0.027451	0.307521	0.000424
	BCP25	H8 - C19	0.009452	0.033801	3.07973	-0.001235	0.123117
	BCP26	S5 - C22	0.006795	0.020826	0.64341	-0.000761	0.433425
	BCP27	C19 - C22	0.30905	-0.774681	0.352524	0.300382	0.000337
	BCP28	C19 - C20	0.296342	-0.777339	0.181017	0.275495	0.000668
	BCP29	S14 - C21	0.006474	0.018361	0.744383	-0.000678	0.081777
	BCP30	C20 - C21	0.308678	-0.772973	0.351231	0.29963	0.000355
	BCP31	C22 - S23	0.215269	-0.524723	0.316199	0.202372	0.001282
	BCP32	C21 - S23	0.214787	-0.525375	0.328473	0.205398	0.001305
	BCP33	C19 - H24	0.281572	-1.08355	0.021681	0.305508	2.4e-05
	BCP34	C20 - H25	0.281514	-1.08249	0.0203	0.305276	2.2e-05
	BCP35	C22 - H26	0.282684	-1.10485	0.026465	0.309476	0.000448
	BCP36	C21 - H27	0.282067	-1.0937	0.029395	0.307679	0.000489
	Thio4_1
	BCP1	C1 - C2	0.283404	-0.641832	0.19515	0.257232	0.000352
	BCP2	C2 - C3	0.298021	-0.673128	0.265295	0.283499	0.000355
	BCP3	C1 - C4	0.297523	-0.671246	0.267948	0.28288	0.000298
	BCP4	C3 - S5	0.205532	-0.413323	0.269433	0.179151	0.00097
	BCP5	C4 - S5	0.204848	-0.413971	0.271635	0.179845	0.001055
	BCP6	C1 - H6	0.271941	-1.00134	0.020039	0.293435	3e-06
	BCP7	C3 - H36	0.011278	0.033384	2.50472	-0.000784	0.658153
	BCP8	C2 - H7	0.271772	-0.99882	0.020096	0.293014	5e-06
	BCP9	C4 - H8	0.272431	-1.01304	0.029601	0.295989	0.000341
	BCP10	C3 - H9	0.273813	-1.03794	0.027051	0.300362	0.000339
	BCP11	C10 - C11	0.283404	-0.641833	0.19515	0.257233	0.000352
	BCP12	C11 - C12	0.297523	-0.671245	0.267948	0.282879	0.000298
	BCP13	C10 - C13	0.298021	-0.673128	0.265295	0.283499	0.000355
	BCP14	S5 - S14	0.008103	0.019979	0.034009	-0.000685	0.01013
	BCP15	C12 - S14	0.204849	-0.413974	0.271637	0.179846	0.001055
	BCP16	C13 - S14	0.205532	-0.413322	0.269433	0.17915	0.00097
	BCP17	C13 - H27	0.011278	0.033385	2.50541	-0.000784	0.658892
	BCP18	C10 - H15	0.271772	-0.998819	0.020096	0.293014	5e-06
	BCP19	C11 - H16	0.271941	-1.00134	0.020039	0.293435	3e-06
	BCP20	C13 - H17	0.273812	-1.03794	0.027051	0.300361	0.000339
	BCP21	C12 - H18	0.272431	-1.01304	0.029601	0.295989	0.000341
	BCP22	H9 - C22	0.010654	0.031741	2.19527	-0.000844	0.580386
	BCP23	C19 - C20	0.283396	-0.643263	0.192855	0.257265	0.000345
	BCP24	C12 - S23	0.007671	0.021167	0.395406	-0.000706	0.047246
	BCP25	C21 - H36	0.006561	0.021984	8.13179	-0.001185	0.471693
	BCP26	C20 - C21	0.299177	-0.680025	0.262734	0.285614	0.000388
	BCP27	C19 - C22	0.297893	-0.672194	0.268455	0.283418	0.000302
	BCP28	S5 - S23	0.007189	0.019456	1.41473	-0.000599	0.086021
	BCP29	C22 - S23	0.204575	-0.415451	0.26648	0.179716	0.000986
	BCP30	C21 - S23	0.205391	-0.413774	0.259395	0.178222	0.000933
	BCP31	C19 - H24	0.271575	-0.996535	0.021024	0.29255	4e-06
	BCP32	C20 - H25	0.272	-0.996723	0.019109	0.293125	2e-06
	BCP33	C22 - H26	0.272195	-1.00986	0.030186	0.29537	0.000348
	BCP34	C21 - H27	0.274746	-1.05306	0.024396	0.303198	0.000358
	BCP35	H17 - C31	0.010654	0.03174	2.19558	-0.000844	0.580969
	BCP36	H27 - C30	0.006561	0.021985	8.15139	-0.001185	0.472217
	BCP37	H25 - H34	0.005992	0.021848	0.120754	-0.000962	0.093233
	BCP38	C28 - C29	0.283396	-0.643262	0.192856	0.257264	0.000345
	BCP39	C4 - S32	0.007671	0.021167	0.395352	-0.000706	0.047235
	BCP40	C29 - C30	0.299177	-0.680021	0.262734	0.285613	0.000388
	BCP41	C28 - C31	0.297893	-0.672192	0.268455	0.283417	0.000302
	BCP42	S14 - S32	0.00719	0.019459	1.41307	-0.000599	0.085924
	BCP43	C31 - S32	0.204575	-0.415452	0.26648	0.179717	0.000986
	BCP44	C30 - S32	0.205391	-0.413775	0.259395	0.178223	0.000933
	BCP45	C28 - H33	0.271575	-0.996535	0.021024	0.292549	4e-06
	BCP46	C29 - H34	0.272	-0.996723	0.01911	0.293125	2e-06
	BCP47	C31 - H35	0.272195	-1.00986	0.030186	0.29537	0.000348
	BCP48	C30 - H36	0.274745	-1.05306	0.024396	0.303197	0.000358
